# Supplementary material for: Understanding the Impact of Key Wine Components on the Use of a Non-Swelling Ion-Exchange Resin for Wine Protein Fining Treatment
Source: Molecules. 2021 Jun 26;26(13):3905. doi: 10.3390/molecules26133905 (PMC8272113; doi:10.3390/molecules26133905)
Supplement: Supplementary file 1 [file molecules-26-03905-s001.zip]

Archive with 1 entries (1 files):
- molecules-1259300-supplementary.pdf
